# Supplementary material for: Methylmercury Induces Apoptosis in Mouse C17.2 Neural Stem Cells through the Induction of OSGIN1 Expression by NRF2
Source: Int J Mol Sci. 2024 Mar 30;25(7):3886. doi: 10.3390/ijms25073886 (PMC11011283; doi:10.3390/ijms25073886)
Supplement: Supplementary file 1 [file ijms-25-03886-s001.zip]

Archive with 1 entries (1 files):
- ijms-2915735-supplementary.pdf
